# Supplementary material for: Transfer of Antioxidant Capacity Through Placenta and Colostrum: β-Carotene and Superoxide Dismutase Collaboratively Enhance Integrated Breeding of Sows and Piglets
Source: Antioxidants (Basel). 2025 Mar 18;14(3):359. doi: 10.3390/antiox14030359 (PMC11939707; doi:10.3390/antiox14030359)
Supplement: Supplementary file 1 [file antioxidants-14-00359-s001.zip]

Archive with 1 entries (1 files):
- antioxidants-3524590-supplementary.pdf
